# Supplementary material for: PIEZO1 is essential for the survival and proliferation of acute myeloid leukemia cells
Source: Cancer Med. 2024 Feb 9;13(2):e6984. doi: 10.1002/cam4.6984 (PMC10854442; doi:10.1002/cam4.6984)
Supplement: Supplementary file 1 — Figure S1. [file CAM4-13-e6984-s002.zip]

Archive with 6 entries (6 files):
- Diapositive10.tiff
- Diapositive11.tiff
- Diapositive6.tiff
- Diapositive7.tiff
- Diapositive8.tiff
- Diapositive9.tiff
